# Supplementary material for: Anthelmintic activity of silver-extract nanoparticles synthesized from the combination of silver nanoparticles and M. charantia fruit extract
Source: BMC Complement Altern Med. 2016 Jul 26;16:242. doi: 10.1186/s12906-016-1219-5 (PMC4960788; doi:10.1186/s12906-016-1219-5)
Supplement: Additional file 1: Table S1. — Anthemintic activity of Extract, AgNPs, and Ag-Extract-NPs. (XLSX 9 kb) [file 12906_2016_1219_MOESM1_ESM.xlsx]

## Sheet: Sheet1
		Test sample	Mice No.	Paralysis time (minutes)		Death time (minutes)
					Mean±STD@		Mean±STD@
		Normal saline	S1 S2 S3	>120.00	>120.00	>120.00	>120.00
		M. charantia extract (50 mg/ml)	S1	16.41	16.76±0.3*	34.68	35.12±0.5*
			S2	17.06		35.07
			S3	16.82		35.63
		AgNPs (50 mg/ml)	S1	18.85	18.81±0.2*	58.73	59.00±0.3*
			S2	18.61		59
			S3	18.96		59.27
		Ag-Extract NPs (50 mg/ml)	S1	6.05	6.16±0.6*	9.46	9.10±0.4*
			S2	5.64		8.73
			S3	6.8		9.12
		Albendazole (50 mg/ml)	S1	2.48	2.50±0.1	3.55	3.66±0.1
			S2	2.6		3.76
			S3	2.42		3.66
		@ Mean, STD and Significance test has been done using SPSS software (version 20)
		S1, S2, S3 = Sample Number
